# Supplementary material for: Infective Juveniles of the Entomopathogenic Nematode Steinernema scapterisci Are Preferentially Activated by Cricket Tissue
Source: PLoS One. 2017 Jan 3;12(1):e0169410. doi: 10.1371/journal.pone.0169410 (PMC5207650; doi:10.1371/journal.pone.0169410)
Supplement: S1 File — (XLSX) [file pone.0169410.s001.xlsx]

## Sheet: Time Course1
Infective juveniles of the entomopathogenic nematode Steinernema scapterisci are preferentially activated by cricket tissue
Lu D., Sepulveda C., Dillman A.R.
S1 File. Activation data from the time course experiments
6 Hour	Activated	Partial	Non-actived	Total
Replicate 1	2	8	84	94
	2	5	82	89
	1	17	138	156
Replicate 2	0	12	61	73
	0	17	112	129
	7	16	24	47
Replicate 3	11	33	58	102
	20	33	45	98
	21	37	45	103
				891
12 Hour	Activated	Partial	Non-activ	Total
Replicate 1	42	34	48	124
	63	61	86	210
	32	26	44	102
Replicate 2	26	17	55	98
	31	28	47	106
	61	55	98	214
Replicate 3	28	24	46	98
	49	30	64	143
	53	50	99	203
				1298
18 Hour	Activated	Partial	Non-activated	Total
Replicate 1	53	40	24	123
	78	31	26	135
	50	34	34	118
Replicate 2	21	6	19	46
	84	15	40	139
	45	14	24	83
Replicate 3	43	4	34	81
	36	7	39	82
	45	8	36	89
				896
24 Hour	Activated	Partial	Non-activated	Total
Replicate 1	54	13	34	101
	50	10	28	88
	52	5	32	89
Replicate 2	30	28	24	82
	36	58	32	126
	44	37	30	111
Replicate 3	56	33	42	131
	76	28	54	150
	51	20	33	104
				982
30 Hour	Activated	Partial	Non-activated	Total
Replicate 1	32	22	21	75
	22	19	28	69
	55	29	58	142
Replicate 2	58	20	9	87
	91	28	13	132
	69	22	9	100
Replicate 3	64	15	12	91
	87	30	12	129
	68	26	9	103
				928
