# Supplementary material for: Infective Juveniles of the Entomopathogenic Nematode Steinernema scapterisci Are Preferentially Activated by Cricket Tissue
Source: PLoS One. 2017 Jan 3;12(1):e0169410. doi: 10.1371/journal.pone.0169410 (PMC5207650; doi:10.1371/journal.pone.0169410)
Supplement: S2 File — (XLSX) [file pone.0169410.s002.xlsx]

## Sheet: Species Data
Infective juveniles of the entomopathogenic nematode Steinernema scapterisci are preferentially activated by cricket tissue
Lu D., Sepulveda C., Dillman A.R.
S2 File. Activation data using different insect homogenates and different concentrations of homogenate.
10% H.C.	Activated	Partial	Non-activated	Total	10% M.C.	Activated	Partial	Non-activated	Total	10% W.W.	Activated	Partial	Non-activated	Total
Replicate 1	11	21	65	97	Replicate 1	56	41	55	152	Replicate 1	0	4	51	55
	18	25	53	96		52	23	39	114		0	3	121	124
	2	15	66	83		41	27	28	96		0	4	83	87
Replicate 2	8	19	109	138	Replicate 2	52	41	43	136	Replicate 2	0	4	100	104
	0	13	111	122		33	37	31	101		0	3	183	186
	5	21	124	150		48	42	42	132		2	10	205	217
Replicate 3	11	24	73	108	Replicate 3	11	18	42	71	Replicate 3	1	5	81	87
	10	33	61	104		39	40	106	185		1	4	108	113
	5	29	66	100		10	31	55	96		0	6	95	101
				998					1083					1074
25% H.C.	Activated	Partial	Non-activated	Total	25% M.C.	Activated	Partial	Non-activated	Total	25% W.W.	Activated	Partial	Non-activated	Total
Replicate 1	36	11	63	110	Replicate 1	73	0	26	99	Replicate 1	20	2	35	57
	59	8	86	153		36	2	20	58		17	2	39	58
	53	9	87	149		83	1	34	118		37	1	90	128
Replicate 2	16	25	51	92	Replicate 2	17	36	27	80	Replicate 2	3	5	67	75
	26	51	96	173		18	32	48	98		5	5	75	85
	13	35	54	102		22	28	66	118		4	13	83	100
Replicate 3	23	20	52	95	Replicate 3	23	17	22	62	Replicate 3	12	12	110	134
	39	33	75	147		37	28	25	90		19	16	79	114
	43	32	62	137		32	34	25	91		10	21	92	123
				1158					814					874
50% H.C.	Activated	Partial	Non-activated	Total	50% M.C.	Activated	Partial	Non-activated	Total	50% W.W.	Activated	Partial	Non-activated	Total
Replicate 1	53	40	24	123	Replicate 1	60	1	7	68	Replicate 1	4	17	70	91
	78	31	26	135		88	2	16	106		4	14	66	84
	50	34	34	118		44	0	3	47		2	15	73	90
Replicate 2	21	6	19	46	Replicate 2	47	2	7	56	Replicate 2	5	9	66	80
	84	15	40	139		49	1	8	58		8	5	73	86
	45	14	24	83		76	2	13	91		4	8	61	73
Replicate 3	43	4	34	81	Replicate 3	37	31	20	88	Replicate 3	10	8	59	77
	36	7	39	82		50	27	37	114		11	24	66	101
	45	8	36	89		37	21	20	78		13	14	60	87
				896					706					769
Crude H.C.	Activated	Partial	Non-activated	Total	Crude M.C.	Activated	Partial	Non-activated	Total
Replicate 1	21	10	20	51	Replicate 1	38	22	26	86
	29	11	27	67		33	13	26	72
	31	9	13	53		43	22	22	87
Replicate 2	37	12	16	65	Replicate 2	62	13	14	89
	34	14	10	58		50	18	11	79
	48	14	11	73		43	18	13	74
Replicate 3	50	2	10	62	Replicate 3	90	16	18	124
	66	5	5	76		93	9	14	116
	68	7	11	86		96	13	21	130
				591					857
